# Supplementary material for: Monoclonal Antibody against Porcine LAG3 Inhibits Porcine Reproductive and Respiratory Syndrome Virus Infection
Source: Vet Sci. 2024 Oct 7;11(10):483. doi: 10.3390/vetsci11100483 (PMC11512405; doi:10.3390/vetsci11100483)
Supplement: Supplementary file 1 [file vetsci-11-00483-s001.zip]

Archive with 1 entries (1 files):
- vetsci-3202864-supplementary.pdf
